# Supplementary material for: Decline of COPD exacerbations in clinical trials over two decades – a systematic review and meta-regression
Source: Respir Res. 2019 Aug 16;20:186. doi: 10.1186/s12931-019-1163-2 (PMC6697937; doi:10.1186/s12931-019-1163-2)
Supplement: Supplementary file 2 — containing the data entering the analyses. (CSV 5 kb) [file 12931_2019_1163_MOESM2_ESM.csv]

id.all	id.true.placebo	id.ics.placebo	study	dataType	oqs	year	N	duration	meanFU	ageMean	malePercent	smokerPercent	packYearMean	fev1Mean	sgrqMean	rate	rateStdErr	exacerbations	zeroes
1		1	BoydEtAl1997	zeroes_only	3	1997	227	0.3077	0.2932	61	75	40							168
2	1		ColletEtAl1997	total+zeroes	5	1997	190	0.5	0.484	66.9	71.1	31.1		44		1.14		105	107
3		2	MahlerEtAl1999	zeroes_only	4	1999	143	0.2308	0.2117	63.19	76.2		60.2	40.8					96
4	2		BurgeEtAl2000	rate+StdErr	5	2000	370	3	2.0994	63.8	74.1	39.2	44	50		1.9	2.63	1476
5		3	ChapmanEtAl2002	zeroes_only	4	2002	207	0.4615	0.4295		64	43			52				139
6		4	DonohueEtAl2002	zeroes_only	4	2002	201	0.5	0.4266	65.6	75		46		45.375				109
7		5	RossiEtAl2002	zeroes_only	3	2002	161	1	0.8589	63	80			49	47.2				106
8	3		CalverleyEtAl2003a	total_only	5	2003	361	1	0.7903	63.4	75	47	43.4	44.2	47.1	1.3		371
9	4		CalverleyEtAl2003b	total_only	3	2003	256	1	0.7746	65	75	30	39	36	48	1.8		357
10	5		CelliEtAl2003	zeroes_only	5	2003	270	0.25	0.2276	65	71.5		48	43.6	49.6				211
11		6	HillerEtAl2003	zeroes_only	3	2003	145	1	0.8352	64.4	53.8	46.9	59.2	41.3					79
12	6		SzafranskiEtAl2003	total_only	3	2003	205	1	0.7595	65	83	34	45	36		1.87		291
13		7	CampbellEtAl2005	zeroes_only	4	2005	217	0.5	0.4536	60	73	55	37	54.1	46.7				183
14	7		RabeEtAl2005	total+zeroes	5	2005	280	0.4615	0.4346	63	74	45	43	55		0.6501		84	218
15		8	BeehEtAl2006	zeroes_only	3	2006	403	0.2308	0.2147	62.2	76.7		35	45.7					323
16		9	DusserEtAl2006	total+zeroes	3	2006	510	1	0.8477	65	87	24		47.6		1.69		731	238
17	8		PaggiaroEtAl2006	total+zeroes	3	2006	56	0.4615	0.4406	66	89.3	37.5		51.7	48.7	1.32		34	30
18	9		RennardEtAl2006	zeroes_only	3	2006	216	0.4615	0.4034	64.9	68	47	56.1	50.5					134
19		10	ZhouEtAl2006	zeroes_only	5	2006	43	1	0.9024	60.5	74.4	46.5	29.4	71.5					15
20		11	BaumgartnerEtAl2007	zeroes_only	4	2007	143	0.2308	0.2039	63.1	63.6	43.4		40.6					119
21	10		CalverleyEtAl2007a	rate+StdErr	4	2007	1524	3	2.2596	65	76	43	48.6	44.1	49	1.13	0.06633	3891
22		12	CalverleyEtAl2007b	total+zeroes	5	2007	753	1	0.8874	64	76	35	45	41	49.7	0.918		613	391
23	11		ZhengEtAl2007	total_only	3	2007	148	0.4615	0.4361	66.6	86.49	23	35	47	44.5	1.35		87
24		13	AmbrosinoEtAl2008	total+zeroes	4	2008	106	0.4808	0.4229	66.9	84.6		35	40.3				26	85
25	12		JohanssonEtAl2008	zeroes_only	2	2008	117	0.2308	0.2308	62.2	43	63	31.6	73.2					113
26	13		TashkinEtAl2008b	total_only	5	2008	300	0.5	0.4327	63.2	69	39.7	40	41.28	55.6	1.11		144
27		14	TonnelEtAl2008	total+zeroes	4	2008	288	0.75	0.6489	63.5	85.4	30.2	43	46.19	48.9	1.83		342	158
28		15	DahlEtAl2010	total+zeroes	5	2010	432	1	0.8314	63	81.5		43	52	43	0.74		266	254
29	14		BogdanEtAl2011	zeroes_only	4	2011	208	0.2308	0.2184	66.3	89.4		47.4	52.2	44.9				190
30		16	ChapmanEtAl2011	total_only	3	2011	124	1	0.5385	62.8	65	51	51	56.3	45	0.54		36
31		17	DUrzoEtAl2011	zeroes_only	3	2011	260	0.5	0.4441	64	80.5	34.1	44.6	54.33	46.34				197
32		18	JonesEtAl2011a	total_only	4	2011	216	1	0.8868	61.9	81	45.4	38.4	52.9	47.3	0.46		88
33		19	JonesEtAl2011b	total+zeroes	4	2011	204	1	0.7701	65.2	60.8	38.7	58.2	49.4	47.1	0.8		126	123
34	15		LeeEtAl2011	zeroes_only	4	2011	207	0.2308	0.2206	67	94.2	33.3	45	54.9					193
35	16		TroostersEtAl2011	zeroes_only	4	2011	219	0.2308	0.2195	62.3	32.9	57		65.84					194
36	17		DohertyEtAl2012	zeroes_only	4	2012	236	0.5	0.4251	58.8	75	51	43.5	38					128
37		20	JonesEtAl2012	total+zeroes	3	2012	273	0.4615	0.4236	62	69.2	52.8	38.9	56.6	45.1	0.47		54	217
38		21	KerwinEtAl2012	total_only	3	2012	186	0.2308	0.207	65.1	51.6	46.8	52.7	54.6	45.1	0.79		30
39	18		TashkinEtAl2012	zeroes_only	5	2012	448	0.5	0.4296	58.8	78	48	41.95	38.55					271
40	19		AbrahamsEtAl2013	zeroes_only	3	2013	429	0.4615	0.425	64.4	63.9	45.2	46.4	49.1	43.2				344
41		22	BatemanEtAl2013	zeroes_only	4	2013	234	0.5	0.4521	64.4	72.8	40.1		55.2					141
42		23	DonohueEtAl2013	zeroes_only	4	2013	280	0.4615	0.3956	62.2	70	54	47.2	46.7					244
43		24	RennardEtAl2013	zeroes_only	3	2013	182	0.2308	0.2105	61.7	54.9	56	52.6	55.2	49.2				161
44		25	DonohueEtAl2014b	zeroes_only	4	2014	109	1	0.7863	60.1	67		42.8	55.1					83
45		26	DUrzoEtAl2014	total_only	3	2014	332	0.4615	0.4574	63.5	52.7	50.9	53.3	52.6	45.3	0.533		81
46		27	SinghEtAl2014b	rate+StdErr	5	2014	194	0.4615	0.4198	64.2	71.1	48.5		55	45.8	0.36	0.0791	29
47		28	TrivediEtAl2014	total+zeroes	5	2014	68	0.2308	0.1987	62.5	62	53	52.3	47				7	61
48		29	BraidoEtAl2015	total+zeroes	5	2015	142	1	0.8395	68.6	64	16.9		52.66		0.52		62	101
49		30	LeeEtAl2015	zeroes_only	5	2015	128	0.2308	0.2208	68.1	100		42.5	52.8	33.1				111
50		31	WangEtAl2015	total+zeroes	3	2015	154	0.5	0.4819	65	94.2	22.1	38.3	51.88		0.59		44	119
51	20		ZhengEtAl2015a	zeroes_only	4	2015	162	0.4615	0.4142	64.7	90	35	43.3	48.6					135
52		32	ZhengEtAl2015b	zeroes_only	4	2015	193	0.4615	0.4221	64.3	92	34	37.1						156
53	21		BhattEtAl2017	zeroes_only	5	2017	141	0.4615	0.38	68.2	84	38	47.8		42.59				125
54		33	DUrzoEtAl2017	total+zeroes	5	2017	332	1	0.6257	63.5	52.7	50.9	53.3	52.6	45.3	0.49		102	261
55		34	MaltaisEtAl2018	zeroes_only	3	2018	132	0.2308	0.221	60.8	65.9	43.9	44	59.7					116
